# Supplementary material for: In Vitro Bioaccessibility and Health Risk Assessment of Arsenic and Zinc Contaminated Soil Stabilized by Ferrous Sulfate: Effect of Different Dietary Components
Source: Toxics. 2022 Dec 26;11(1):23. doi: 10.3390/toxics11010023 (PMC9863096; doi:10.3390/toxics11010023)
Supplement: Supplementary file 1 [file toxics-11-00023-s001.zip]

Archive with 3 entries (3 files):
- Supplemental Table S4.xlsx
- Supplemental Table S5.xlsx
- toxics-2090625 Supplementary.pdf
